# Supplementary material for: Progressive mitochondrial protein lysine acetylation and heart failure in a model of Friedreich’s ataxia cardiomyopathy
Source: PLoS One. 2017 May 25;12(5):e0178354. doi: 10.1371/journal.pone.0178354 (PMC5444842; doi:10.1371/journal.pone.0178354)
Supplement: S1 File — (XLSX) [file pone.0178354.s002.xlsx]

## Sheet: CATH
FXN FL d30	Age	HR	EF	dPmax	dPmin	maxPwr	Tau Weiss	Tau Mirsky	ESP	EDP	ESV	EDV		FXN KO d30	Age	HR	EF	dPmax	dPmin	maxPwr	Tau Weiss	Tau Mirsky	ESP	EDP	ESV	EDV
	days	bpm	%	mmHg/sec	mmHg/sec	mWatt	msec	msec	mmHg	mmHg	uL	uL			day	bpm	%	mmHg/sec	mmHg/sec	mWatt	msec	msec	mmHg	mmHg	uL	uL
1	27	472.398	65.8043	6724.43	-6697.82	55.713	6.27467	10.9653	83.0387	12.5577	15.535	45.4633		1	30	547.76	45.2503	8150.15	-6998.78	70.429	5.452	9	80.0947	7.79433	27.9393	51.035
2	31	632.065	55.993	12180.2	-8887.11	138.648	4.893	7.40167	91.577	15.3713	19.863	45.1387		2	34	616.723	47.1477	8148.81	-8599.36	81.9453	6.70833	7.03967	100.277	12.7953	28.7153	54.3963
3	31	578.765	45.0577	9815.62	-7768.13	96.8337	4.98867	7.49533	81.8267	8.20133	33.08	60.2197		3	31	514.195	60.3185	7212.46	-7115.79	60.5675	5.696	9.72575	85.1735	10.2132	13.275	33.4758
4	31	715.29	52.722	10415.7	-8213.91	130.803	6.668	9.835	108.976	19.2247	24.9917	52.917		4	31	568.032	50.5743	9598.78	-7365.85	90.6953	5.517	7.64733	78.906	11.243	24.128	48.983
5	31	702.607	70.191	12181	-10008.9	141.765	4.01167	7.48967	91.9903	7.745	13.5907	45.6143		5	28	588.369	54.6857	8459.05	-7623.39	84.2343	6	8.83333	89.4053	12.7657	20.9923	46.3467
6	31	578.543	43.904	9806.86	-7573.2	95.342	NA	NA	81.435	7.135	33.222	59.317		6	28	660.498	36.2577	9674.29	-7192.37	92.269	4.91217	7.0025	73.8272	6.566	25.9322	40.7197
7	33	557.706	58.138	9678.13	-7651.8	93.587	4.79167	8.80933	81.0513	11.777	19.9997	47.799		7	35	600.06	46.128	9812.4	-8640.35	107.646	5.51567	9.357	98.3907	17.3827	19.7367	36.6623
														8	35	538.273	58.357	9754.3	-9264.61	98.4453	4.913	9.0215	98.2313	8.213	19.304	46.611
														9	35	559.549	48.5453	8029.11	-7419.25	76.3417	5.47367	8.324	82.56	11.942	27.428	53.3103
FXN FL d45	Age	HR	EF	dPmax	dPmin	maxPwr	Tau Weiss	Tau Mirsky	ESP	EDP	ESV	EDV		FXN KO d45	Age	HR	EF	dPmax	dPmin	maxPwr	Tau Weiss	Tau Mirsky	ESP	EDP	ESV	EDV
	days	bpm	%	mmHg/sec	mmHg/sec	mWatt	msec	msec	mmHg	mmHg	uL	uL			day	bpm	%	mmHg/sec	mmHg/sec	mWatt	msec	msec	mmHg	mmHg	uL	uL
1	47	702.418	34.1737	12295.6	-10075	152.414	4.87467	7.77367	106.151	15.1557	39.0047	59.5417		1	45	680.805	47.6612	6750.27	-6459.98	63.4742	6.48525	10.422	87.234	9.65175	23.944	45.8138
2	46	758.015	32.245	10373.5	-8519.89	116.987	4.37933	8.53333	99.207	10.914	39.4387	58.2167		2	45	659.613	46.705	6620.94	-6142.07	60.4823	6.40825	9.2675	80.7802	8.13475	27.2518	51.2165
3	46	666.426	28.0477	9594.86	-8722.75	105.152	5.22867	8.303	99.0267	14.152	26.538	36.9077		3	45	546.548	50.5373	7033.53	-6730.63	73.703	8.34133	10.9	94.1507	14.8617	27.0093	54.7083
4	48	709.41	50.7227	12346.4	-10119.8	158.91	4.662	10.3413	112.236	13.752	18.689	38.0427		4	45	604.873	53.167	8367.09	-7596.55	99.4703	8.75467	10.7637	104.851	23.393	26.4837	56.6283
5	48	777.749	62.2127	15630.3	-10522.5	202.604	3.39567	7.51933	100.005	5.33333	9.495	25.2353		5	45	473.765	57.3017	4909.14	-3507.35	35.8703	9.37867	13.1313	69.802	8.81733	13.4707	31.559
6	46	536.958	39.9665	11367.9	-10387.2	135.98	4.6825	8.45	107.62	10.106	24.347	40.6778		6	44	520.041	37.5717	7568.49	-6084.6	71.967	7.51267	11.5633	89.646	13.2483	30.5977	49.5513
7	47	548.582	39.0348	11567.6	-9577.52	131.042	4.469	7.85225	98.4683	6.73875	28.4067	46.658
FXN FL d65	Age	HR	EF	dPmax	dPmin	maxPwr	Tau Weiss	Tau Mirsky	ESP	EDP	ESV	EDV		FXN KO d65	Age	HR	EF	dPmax	dPmin	maxPwr	Tau Weiss	Tau Mirsky	ESP	EDP	ESV	EDV
	days	bpm	%	mmHg/sec	mmHg/sec	mWatt	msec	msec	mmHg	mmHg	uL	uL			day	bpm	%	mmHg/sec	mmHg/sec	mWatt	msec	msec	mmHg	mmHg	uL	uL
1	70	553.658	52.19	9597.13	-8316.76	99.8167	5.69333	9.05133	99.1983	10.938	25.0103	52.3133		1	65	555.551	14.608	3584.49	-2300.94	16.872	8.666	13.396	47.2353	1.73467	97.847	114.666
2	62	507.696	37.1303	9249.26	-8709.49	90.66	5.35033	8.21467	94.3583	5.80133	40.8617	65.0207		2	65	472.746	12.1907	5295.91	-4617.57	36.5717	6.66967	9.83767	67.4007	6.62967	75.2143	85.6857
3	62	605.954	51.2827	13502.9	-10794.3	172.779	4.5555	6.80633	106.174	6.41833	20.0617	41.373		3	60	786.267	34.2077	6550.08	-4710.48	53.2613	7.39533	9.95733	73.394	10.429	55.4663	84.3567
4	61	647.66	52.5075	10571.5	-9074.06	120.344	4.81025	9.021	100.898	11.48	26.1403	55.0745		4	70	623.619	28.9833	5437.87	-4508.63	38.5863	7.08633	9.98333	67.535	7.31533	68.155	96.0263
5	61	508.677	53.2637	9923.85	-8733.72	108.469	5.43267	8.45467	100.793	9.55167	21.4793	46.002		5	61	645.83	27.5777	4919.38	-4077.56	35.417	7.78133	10.543	63.8597	12.2663	91.0593	125.812
6	61	629.966	55.9503	12521.1	-10123.4	156.768	4.752	9.894	108.663	12.122	24.7527	56.2513		6	64	704.476	37.3653	6347.43	-5508.63	56.0937	7.64333	9.73233	80.9373	18.1023	58.6127	93.5967
7	68	716.524	49.048	10294.6	-8847.18	99.592	4.37067	8.798	86.6913	5.00667	29.4237	57.88		7	67	714.376	21.5457	4022.59	-2966.97	24.6325	9.45283	12.537	56.3653	13.6267	76.3593	97.2455

## Sheet: ECHO
FXN FL d30	weight	EF	FS	CO	CI (CO/weight)	LVIDd	LVPWd	RWT	LV mass	LV:body	E/A	IVRT		FXN KO d30	weight	EF	FS	CO	CI (CO/weight)	LVIDd	LVPWd	RWT	LV mass; corr	LV:body	E/A	IVRT
	g	%	%	mL/min	ml/min/g	mm	mm		mg	mg/g		ms			g	%	%	mL/min	ml/min/g	mm	mm		mg	mg/g		ms
1	12	57.1537	28.9518	11.0374	0.919781	3.09025	0.899823	0.582363	60.5872	5.04893	1.86155	18.6667		1	11.9	59.6306	30.5317	17.1661	1.44253	2.9977	0.431915	0.288165	25.62	2.15294	1.53664	24.3333
2	10.2	40.5881	19.0864	8.00485	0.784789	3.15195	0.694149	0.440457	35.6149	3.49165	1.8684	25.5556		2	13.7	51.2702	25.3185	18.6868	1.364	3.22908	0.596454	0.369427	52.3688	3.82254	1.63913	17.7778
3	16.6	59.3095	30.7543	25.1368	1.51426	3.575	0.643085	0.359768	54.209	3.2656	1.66313	24.4444		3	7.4	NA	NA	8.96152	1.21102	NA	NA	NA	NA	NA	1.56633	26.9444
4	15.9	66.9321	36.0825	30.3161	1.90667	3.35372	0.573936	0.342268	54.2668	3.41301	1.75211	27.2222		4	10.2	48.7184	24	15.3931	1.50912	3.59929	0.47305	0.262857	35.612	3.49137	1.56685	NA
5	16.9	60.5081	31.619	21.6743	1.28251	3.63032	0.477128	0.262857	55.6421	3.29243	1.84683	27.2917		5	19.7	56.4025	29.0878	28.3126	1.43719	4.01755	0.732979	0.364888	90.6725	4.60266	1.47915	26
6	18.9	69.9294	38.4298	22.9963	1.21673	3.34681	0.553191	0.330578	49.9616	2.64347	1.478	26.3889		6	15.4	70.8378	39.434	NA	NA	3.65952	0.531667	0.290566	71.0874	4.61607	1.9661	19.7222
7	15.6	39.5978	18.8948	15.6802	1.00514	3.85713	0.65	0.337038	108.702	6.9681	1.6019	21.1111		7	16.7	48.7174	24.0664	34.7617	2.08154	3.71755	0.755851	0.406639	80.7668	4.83633	1.64007	23.8889
8	14	53.0742	26.9097	13.1982	0.942732	3.91363	0.490957	0.250896	56.0184	4.00131	1.49316	25.8333		8	12	51.4682	25.471	20.3304	1.6942	3.27535	0.771277	0.470958	65.2138	5.43448	1.76573	27.2222
9	15	48.6369	24.2194	23.7669	1.58446	4.09707	0.567021	0.276793	89.5408	5.96939	1.20217	27.78		9	11	52.9885	26.9231	13.0576	1.18705	4.10429	0.445714	0.217194	85.2703	7.75185	2.07812	20.8333
10	20.4	53.9865	27.4194	25.051	1.22799	3.85851	0.587766	0.304659	67.7088	3.31906	1.49338	26.6667		10	16.7	48.0966	23.956	13.3956	0.802129	4.225	0.52	0.246154	60.0645	3.59668	1.53975	25.2778
FXN FL d45	weight	EF	FS	CO	CI (CO/weight)	LVIDd	LVPWd	RWT	LV mass; corr	LV:body	E/A	IVRT		FXN KO d45	weight	EF	FS	CO	CI (CO/weight)	LVIDd	LVPWd	RWT	LV mass; corr	LV:body	E/A	IVRT
	g	%	%	mL/min	ml/min/g	mm	mm		mg	mg/g		ms			g	%	%	mL/min	ml/min/g	mm	mm		mg	mg/g		ms
1	20.7	54.1603	27.6042	19.0133	0.918518	3.98298	0.557143	0.279762	83.0585	4.01249	NA	NA		1	20.7	50.2018	24.6809	9.19822	0.444359	3.25	0.767553	0.47234	132.076	6.38048	2.01251	27.78
2	20.6	37.7084	17.907	19.8788	0.964989	3.9	0.65	0.333333	90.6088	4.39848	1.24929	25		2	20.2	42.5442	20.4198	20.5446	1.01706	3.6234	0.96117	0.530534	125.012	6.18873	2.4278	26.6667
3	21.2	38.7944	18.5855	22.1742	1.04595	4.20425	0.594681	0.282895	72.1344	3.40257	1.56204	23.6111		3	23.5	58.4658	30.4038	13.6904	0.582569	3.90929	0.835714	0.427553	128.979	5.48846	1.55686	27.2222
4	22.7	42.7663	20.5661	11.7441	0.517362	3.66489	0.615426	0.335849	59.9171	2.63952	1.32357	21.6667		4	21.5	41.7158	19.9695	14.953	0.695488	3.65486	0.702	0.384146	105.435	4.90394	3.08633	24.4444
5	20.3	40.5397	19.3548	12.8185	0.631451	3.74214	0.705714	0.377171	76.8597	3.78619	1.6523	24.5833		5	22.7	46.4347	22.8637	22.3534	0.984733	4.02071	0.603571	0.300231	75.4854	3.32535	1.63473	NA
6	18.9	62.0975	32.7366	14.8865	0.787644	3.63071	0.798571	0.439897	88.5761	4.68657	1.31492	27.78		6	NA	31.3913	14.7475	NA	NA	4.59643	0.807857	0.351515	145.596	NA	2.67033	NA
7	19.7	67.8003	36.911	16.0912	0.816813	3.67181	0.656915	0.357815	64.5312	3.27569	1.60848	25.2778		7	22.5	40.5234	19.5011	16.4169	0.72964	4.095	0.845	0.412698	106.03	4.71245	NA	NA
8	24.6	36.0625	17.1474	15.7111	0.638663	4.34571	0.631429	0.290599	108.503	4.41071	1.51266	26.0417		8	20	47.3725	23.3628	22.9526	1.14763	3.90692	0.954255	0.488495	104.463	5.22317	3.786	26.6667
9	18.8	47.0906	23.0032	14.6184	0.777574	3.55023	0.56713	0.319489	69.1772	3.67964	1.78577	22.2222		9	22.4	44.017	21.5232	13.3693	0.596842	4.1766	0.968085	0.463576	110.89	4.95043	2.13298	26.67
10	19.4	77.5225	45.73	29.6749	1.52964	4.11736	0.737269	0.358127	98.5794	5.08141	1.83916	20		10	17.9	56.7942	29.1457	17.8575	0.997623	3.69571	0.733571	0.396985	83.0441	4.63934	1.89759	28.06
11	17	44.5123	21.7143	15.1321	0.890125	3.96991	0.555787	0.28	64.6226	3.80133	1.45852	22.5
FXN FL d65	weight	EF	FS	CO	CI (CO/weight)	LVIDd	LVPWd	RWT	LV mass; corr	LV:body	E/A	IVRT		FXN KO d65	weight	EF	FS	CO	CI (CO/weight)	LVIDd	LVPWd	RWT	LV mass; corr	LV:body	E/A	IVRT
	g	%	%	mL/min	ml/min/g	mm	mm		mg	mg/g		ms			g	%	%	mL/min	ml/min/g	mm	mm		mg	mg/g		ms
1	24.7	36.1395	17.0542	21.7063	0.878798	3.97979	0.44734	0.224806	57.0095	2.30808	1.43192	22.5		1	21.5	16.6408	7.53768	17.4999	0.813948	5.24392	0.632432	0.241206	128.15	5.96049	NA	NA
2	22	45.0702	22.1106	20.014	0.909729	4.12214	0.559286	0.271357	76.1678	3.46217	1.47676	18.6111		2	21.1	3.01062	1.28956	NA	NA	4.38599	0.817553	0.372802	84.2765	3.99415	5.78801	29.7917
3	23.3	57.0799	29.4224	25.6632	1.10142	3.9	0.580851	0.297872	91.5712	3.93009	1.59936	21.1111		3	21.1	7.99492	3.5443	6.09762	0.288987	5.46277	0.449468	0.164557	128.858	6.10701	4.16393	31.0417
4	22.4	44.3784	21.5087	17.1094	0.763812	3.70974	0.678654	0.365877	66.891	2.9862	1.24312	19.5833		4	24.3	30.7413	14.374	9.79344	0.403022	4.47394	1.01649	0.454405	150.05	6.17489	2.19731	29.4444
5	20	36.5924	17.2775	NA	NA	3.92837	0.498759	0.253927	62.7639	3.1382	1.64885	NA		5	21.7	34.9794	16.2857	NA	NA	3.59929	0.940957	0.522857	93.2895	4.29905	2.15747	38.8889
6	21.7	60.176	31.4246	13.3551	0.615442	3.68156	0.591312	0.321229	91.5712	4.21987	1.693	NA		6	23.3	34.7367	16.4577	15.4951	0.665026	4.39242	1.21011	0.550997	174.672	7.49666	3.14041	30.3704
7	26.4	50.088	25	26.0711	0.987541	3.9	0.601596	0.308511	76.2004	2.88638	1.33853	22.2222		7	24	22.1751	10	11.1276	0.463649	4.13636	0.817424	0.395238	106.615	4.44228	2.68986	40
8	26.8	51.8914	26.1403	25.6812	0.958252	3.94149	0.829787	0.421053	120.076	4.48043	1.17454	26.1111		8	22.9	38.3007	18.3295	21.2765	0.929106	4.2447	0.945455	0.445476	153.516	6.70374	4.95349	35.2778
9	26	47.4948	23.4991	NA	NA	4.03138	0.795213	0.394511	98.9436	3.80552	1.32013	23.3333		9	22	26.8368	12.3762	11.4432	0.520145	4.45856	0.805631	0.361386	136.135	6.18797	4.62179	34.1667
	NA = unable to obtain specific data due to techincal, measurement, or calculation limitations

## Sheet: Mitochondria
	Area myocyte:mitochondria			Mitochondria area abnormal/Mitochondria Area
FXN FL d30			FXN FL d65
1	2.64909		1	0
2	1.04311		2	0
3	1.16839		3	0
			4	0
FXN KO d30
1	3.97202		FXN KO d65
2	0.647318		1	0.860841
3	1.10746		2	0.483395
4	1.48028		3	1
5	1.32082
6	0.592898
7	1.39663
8	1.32528
FXN FL d45
1	2.08028
2	1.18098
3	1.41132
FXN KO d45
1	1.7588
2	1.20933
3	0.491784
4	0.657635
5	1.3464
FXN FL d65
1	1.44321
2	2.12443
3	2.43885
4	1.5601
FXN KO d65
1	1.20708
2	0.88011
3	0.63652
4	0.426774
5	1.66448
6	0.593062
Mitochondria Respiration		State 3/State 4 (RCR)
	FXN FL 1	4.59565
	FXN FL 2	5.1232
	FXN KO 1	1.69621
	FXN KO 2	1.50133
	FXN KO 3	1.72955
	FXN KO 4	1.77047

## Sheet: Fibrosis
FXN FL d65	% area collagen
1	5.64
2	4.998
3	6.813
4	6.307
5	3.337
6	3.188
7	4.887
8	4.665
FXN KO d65	%area collagen
1	5.857
2	13.23
3	11.778
4	8.206
5	9.103
6	10.585
7	10.7
8	7.34
9	4.896
10	11.604
11	4.578
12	6.916
13	13.68

## Sheet: Densitometry
RELATIVE DENSITY on western blot images as measured using ImageJ
Fig 2a and 2b								Fig 2c				Fig 2d
AcK-Lysine	FXN FL d30	FXN FL d45	FXN FL d65	FXN KO d30	FXN KO d45	FXN KO d65		Ac-K	FXN FL d65	FXN KO d65		LCAD input	FXN FL d65	FXN KO d65
GEL 1	1	0.448234	1.53258	4.57186	10.2363	12.662		GEL 1	1	33.4353		GEL 1	1	0.91806
GEL 2	1	1.60591	1.80712	4.16592	11.8909	11.6226		GEL 2	1	120.358
GEL 3	1	6.2569	6.21724	10.8957	14.3276	47.5086		GEL 3	1	93.3396		IP Ac-K anti-LCAD	FXN FL d65	FXN KO d65
												GEL 1	1	4.43744
CI	FXN FL d30	FXN FL d45	FXN FL d65	FXN KO d30	FXN KO d45	FXN KO d65		VDAC				GEL 2	1	3.01929
GEL 1	1	1.07798	0.899318	0.831962	0.510223	0.38087		GEL 1	1	0.997124		GEL 3	1	2.16456
GEL 2	1	1.06538	0.884989	0.765965	0.441625	0.301597		GEL 2	1	1.0111
GEL 3	1	0.980177	0.928183	0.883246	0.498677	0.352073		GEL 3	1	1.0552
CII	FXN FL d30	FXN FL d45	FXN FL d65	FXN KO d30	FXN KO d45	FXN KO d65		Ac-K SOD2
GEL 1	1	1.28589	1.60304	1.65893	0.479791	0.418552		GEL 1	1	1.8503
GEL 2	1	1.21091	1.37822	1.26773	0.358997	0.4039		GEL 2	1	1.56502
GEL 3	1	1.91211	3.41401	2.97748	0.364565	0.341742		GEL 3	1	1.32418
								GEL 4	1	1.70599
CIII	FXN FL d30	FXN FL d45	FXN FL d65	FXN KO d30	FXN KO d45	FXN KO d65
GEL 1	1	0.975634	0.821765	0.306157	0.0971353	0.0920316		SOD2
GEL 2	1	0.703377	0.866403	0.660448	0.339244	0.277196		GEL 1	1	1.14786
GEL 3	1	0.719202	0.897257	0.523087	0.305308	0.349243		GEL 2	1	1.15475
								GEL 3	1	0.940429
SIRT3	FXN FL d30	FXN FL d45	FXN FL d65	FXN KO d30	FXN KO d45	FXN KO d65
GEL 1	1	0.903903	1.09132	1.00182	1.10499	0.94941		GAPDH
GEL 2	1	0.897754	0.987031	0.955477	1.04846	0.901054		GEL 1	1	0.976753
								GEL 2	1	0.962824
VDAC	FXN FL d30	FXN FL d45	FXN FL d65	FXN KO d30	FXN KO d45	FXN KO d65
GEL 1	1	1.0792	1.26303	1.27052	1.31331	1.48951		FXN
GEL 2	1	1.00257	1.17609	1.19726	1.25586	1.4974		GEL 1	1	0.12572
GEL 3	1	0.953366	1.08382	1.15114	1.22219	1.24195		GEL 2	1	0.0520114
								GEL 3	1	0.0743793
GAPDH	FXN FL d30	FXN FL d45	FXN FL d65	FXN KO d30	FXN KO d45	FXN KO d65
GEL 1	1	0.454011	0.763792	0.717946	0.788747	1.05603
GEL 2	1	0.586205	0.803596	0.83386	0.857802	1.10074
GEL 3	1	0.994997	1.11903	1.1535	1.27205	1.40914

## Sheet: Cold Stress
		Temperature (celcius)
FXN FLFL	time (min)	0	30	60	90	120	150	180
1		36.2	35.7	32.1	35.9	35	35.4	35.3
2		35	33.6	34.8	35.3	34.4	35.6	35.1
3		34.5	35.2	34.4	35.2	34.4	35.2	34.4
4		35.1	35.9	34.7	34.3	35.2	33.8	33.8
5		35.4	36.6	35.9	35.1	34.5	34.8	34.1
6		36.3	34.3	34.5	34.7	34.7	33.3	34.4
FXN MCK KO		Temperature (celcius)
	time (min)	0	30	60	90	120	150	180
1		35.4	33.2	30.4	29.4	28.5	26.1	25.5
2		32.9	26.6	21.4	16.4	-	-	-
3		34.8	31.1	27.8	25	21.6	15.2	-
4		35.5	31.7	27.8	25.2	21.9	17.6	-
5		36.5	33	33.3	31.9	32	31.2	26
		note: terminated study at body temperature </= 19C

## Sheet: Heart weight
FXN FL d45	Body weight (BW)	Heart weight (HW)	HW:BW		FXN KO d45	Body weight (BW)	Heart weight (HW)	HW:BW
	g	mg				g	mg
1	19.25	95.6	4.96623		1	17.6	110	6.25
2	20.24	103.1	5.09387		2	22.05	140	6.34921
3	21.06	80	3.79867		3	18.65	101.7	5.45308
4	21.43	90	4.19972		4	15.44	87.1	5.64119
5	21.89	90	4.11147		5	21.64	120.2	5.55453
6	21.02	90.1	4.28639		6	19.3	201.1	10.4197
7	19.31	80	4.14293		7	21.67	100.6	4.64236
8	18.48	85.5	4.62662		8	21.75	116.9	5.37471
9	19.26	85.8	4.45483		9	19.87	90.3	4.54454
					10	18.6	89	4.78495
FXN FL d65	Body weight (BW)	Heart weight (HW)	HW:BW
	g	mg			FXN KO d65	Body weight (BW)	Heart weight (HW)	HW:BW
1	19.3	87.1	4.51295			g	mg
2	25	110	4.4		1	18.1	184.8	10.2099
3	22.04	103.3	4.68693		2	21.04	236.9	11.2595
4	22.62	118.1	5.22104		3	20.79	160.7	7.72968
5	21.89	100.1	4.57286		4	20.49	148.2	7.2328
6	19.48	96	4.92813		5	20.42	146.8	7.18903
7	20.99	102.2	4.86899		6	22.24	167.9	7.54946
8	20.63	94.8	4.59525		7	20.22	201.6	9.97033
9	20.47	92.4	4.51392		8	20.35	190.9	9.38084
10	22.46	105.6	4.70169		9	17.77	155.3	8.73945
11	19.95	89.7	4.49624
12	13.58	65.4	4.81591
13	20.84	93.6	4.49136
14	19.79	83.7	4.22941
